# Supplementary material for: Neuroprotective Effects of the Neural-Induced Adipose-Derived Stem Cell Secretome against Rotenone-Induced Mitochondrial and Endoplasmic Reticulum Dysfunction
Source: Int J Mol Sci. 2023 Mar 15;24(6):5622. doi: 10.3390/ijms24065622 (PMC10054666; doi:10.3390/ijms24065622)
Supplement: Supplementary file 1 [file ijms-24-05622-s001.zip]

Archive with 1 entries (1 files):
- ijms-2235542-supplementary.pdf
